# Supplementary material for: Morphological and Chemical Characterization of a Novel Wild Tea Plant Resource with Naturally Low Caffeine and High Theobromine from Guangxi Province, China
Source: Plants (Basel). 2026 May 27;15(11):1642. doi: 10.3390/plants15111642 (PMC13259505; doi:10.3390/plants15111642)
Supplement: Supplementary file 1 [file plants-15-01642-s001.zip]

Archive with 3 entries (2 files):
- Supplementary Material-Proofread/
- Supplementary Material-Proofread/Supplementary Material-2.xlsx
- Supplementary Material-Proofread/Supplementary Material-1.pdf
