# Supplementary material for: Morphological and Chemical Characterization of a Novel Wild Tea Plant Resource with Naturally Low Caffeine and High Theobromine from Guangxi Province, China
Source: Plants (Basel). 2026 May 27;15(11):1642. doi: 10.3390/plants15111642 (PMC13259505; doi:10.3390/plants15111642)
Supplement: Supplementary file 1 [file plants-15-01642-s001.zip › Supplementary Material-Proofread/Supplementary Material-2.xlsx]

## Sheet: Table S1
Table S1. Quantitative analysis of alkaloids, gallic acid and catechins in ZYC individual plants (DC1-DC12) and CK cultivars (HY12, FY6, and YH9) determined by HPLC (mean ± SD, mg/g).
Tea samples	Theobromine (TB)	Theophylline (TP)	Caffeine (CAF)	Gallic acid (GA)	Gallocatechin (GC)	Epigallocatechin (EGC)	Epicatechin (EC)	Epigallocatechin gallate (EGCG)	Epicatechin gallate (ECG)	Total catechins
HY12	7.3487±0.1042j	0.0063±0.0018g	42.5561±0.3434a	0.5132±0.0054c	0.1290±0.0056fgh	1.0050±0.1640de	3.5229±0.6064cd	93.1372±2.1277a	54.3237±2.6464b	152.1178±5.7301b
FY6	3.2088±0.1073l	0.0161±0.0019f	37.4189±0.4201b	0.5366±0.0019c	0.0282±0.0106j	2.9186±0.1623a	7.4034±0.4491b	64.6096±0.1811b	37.9151±0.5589c	112.8749±0.9547c
YH9	4.2193±0.0068k	0.0034±0.0002h	33.5840±0.2003c	0.3670±0.0054c	0.1892±0.0008bc	1.3443±0.0346cde	20.7464±0.6111a	64.9407±0.8942b	83.1057±1.4392a	170.3264±1.8974a
DC1	40.0100±0.3995cd	0.0217±0.0012bc	0.5459±0.0022gh	1.3528±0.2241b	0.2017±0.0225b	0.3482±0.0801f	2.7979±0.8609def	34.1060±0.7315e	14.2951±0.1425d	51.7489±1.0315e
DC2	39.2874±0.0791d	0.0194±0.0011cde	0.5841±0.0155fgh	1.8614±0.0193ab	0.2881±0.0126a	0.4472±0.0384f	1.8751±0.8336f	27.7274±1.2918gh	10.0862±0.3420g	40.4241±2.3993j
DC3	41.1935±1.4928b	0.0213±0.0024bcd	0.6477±0.0896efgh	1.5383±0.0821ab	0.1632±0.0074de	0.4510±0.0549f	2.7141±0.7130def	30.4731±0.7536f	11.6953±0.2557fg	45.4968±1.3974ghi
DC4	40.2451±0.4597c	0.0199±0.0014cde	1.4041±0.5786d	1.6082±0.1554ab	0.1007±0.0095i	0.4796±0.0852f	2.8674±0.2640def	36.8672±0.5702d	9.6232±0.7450h	49.9382±0.4380e
DC5	38.4050±0.0366e	0.0156±0.0021f	0.5840±0.0257fgh	1.5587±0.0767ab	0.1135±0.0044hi	0.4562±0.0227f	3.4022±1.2451cde	30.6632±0.3874f	11.9312±0.7090ef	46.5663±0.2588fgh
DC6	36.7866±0.3391f	0.0188±0.0009de	0.5135±0.0255gh	1.7637±0.0487ab	0.1442±0.0016f	0.1403±0.0271f	3.6464±1.2105cd	28.0126±0.6528gh	12.4444±0.4964ef	44.3879±1.3082hi
DC7	31.0089±0.5657i	0.0138±0.0012f	0.4352±0.0149h	1.4989±0.1171ab	0.1174±0.0084ghi	0.9813±0.0671e	3.1256±0.9862cdef	26.8109±0.2792h	12.1955±0.2759ef	43.2308±0.7671ij
DC8	36.1861±0.3554fg	0.0184±0.0015e	0.5234±0.0204gh	1.7025±0.2538ab	0.1039±0.0147i	1.8426±0.0634b	2.4760±0.0578def	30.9979±0.2921f	13.3941±0.2707de	48.8144±0.4199ef
DC9	43.3687±0.6553a	0.0234±0.0003b	0.9855±0.0984ef	1.8017±0.0650ab	0.1336±0.0104fg	1.3682±0.0204cde	2.0681±0.3918ef	41.9896±0.4071c	10.2600±0.4964gh	55.8195±0.4187d
DC10	35.6010±0.5689g	0.0191±0.0005de	0.7216±0.0695efgh	1.7800±0.1318ab	0.1621±0.0119e	1.4905±0.0514bc	2.3801±0.2438def	27.7692±0.7624gh	10.8329±0.1301fgh	42.6347±0.7162ij
DC11	37.8497±0.2928e	0.0272±0.0008a	1.0131±0.0476e	1.9470±0.0994a	0.1808±0.0080cd	1.6081±0.0927bc	2.6408±0.6160def	31.5224±0.1143f	12.4648±0.2765ef	48.4168±0.4590efg
DC12	32.8987±0.3883h	0.0265±0.0006a	0.8828±0.0413efg	1.4368±0.2497ab	0.1324±0.0112fgh	1.4115±0.1870cd	4.2679±0.4763c	29.3306±0.3883fg	14.0955±0.0996d	49.2379±0.1547ef
Different lowercase letters in the same column indicate significant differences (p < 0.05). ZYC, Zhuyecha (twelve individual plants: DC1-DC12); CK, control (three tea cultivars: HY12, 'Hongyan 12'; FY6, 'Fuyun 6'; YH9, 'Yinghong 9').
